# Supplementary material for: Evolutionary Changes in DnaA-Dependent Chromosomal Replication in Cyanobacteria
Source: Front Microbiol. 2020 Apr 28;11:786. doi: 10.3389/fmicb.2020.00786 (PMC7198777; doi:10.3389/fmicb.2020.00786)
Supplement: DATA SHEET S1 — BRESEQ analysis of WT Synechococcus sp. PCC 7002 and ΔdnaA strains. [file Data_Sheet_1.XLS]

## Sheet: Footnote
This supplementary data sheet includes following six data sets.
Please see the following link for more information.
https://barricklab.org/twiki/pub/Lab/ToolsBacterialGenomeResequencing/documentation/methods.html#mutation-prediction
	1	P_common: mutations common to all strains relative to the reference genoem
	2	predicted mutation: individual mutation in each strain
	3	missing coverage: prediction of deletions when it encounters reference regions with missing and low coverage
	4	new junction: mosaic read alignments
	5	summary read
	6	summary refseq
	Strains	Synechococcus sp. PCC 7002
	WT-15	Wild type
	D1-15	dnaA gene deletion mutant #1
	D2-15	dnaA gene deletion mutant #2
	D3-15	dnaA gene deletion mutant #3
	D4-15	dnaA gene deletion mutant #4

## Sheet: P_common
evidence	position	mutation	annotation	gene	description
RA	95744	A→G	I55V (ATT→GTT)	glgC →	glucose‑1‑phosphate adenylyltransferase
RA	102395	C→A	H224Q (CAC→CAA)	SYNPCC7002_A0101 →	ICE‑like protease (caspase) p20 domain protein
RA	113008	G→A	R136C (CGC→TGC)	SYNPCC7002_A0113 ←	CbiX‑like protein
RA	236434	C→T	A82T (GCC→ACC)	SYNPCC7002_A0225 ←	TPR‑repeat protein
RA	266595	G→A	T12I (ACC→ATC)	SYNPCC7002_A0251 ←	ferredoxin‑like protein
JC	301534	+46 bp	intergenic (‑186/+1)	thrC‑II ← / ← kaiC	threonine synthase‑II/circadian clock protein KaiC
RA	384272	(T)7→6	coding (1196/1725 nt)	SYNPCC7002_A0361 ←	conserved hypothetical protein
MC JC	483513	Δ5 bp	coding (163‑167/735 nt)	SYNPCC7002_A0453 ←	protein phosphatase 2C
RA	502182	T→C	T65A (ACC→GCC)	SYNPCC7002_A0470 ←	sodium‑dependent bicarbonate transporter
JC	509433	insTAT	coding (492/1104 nt)	SYNPCC7002_A0478 →	N2,N2‑dimethylguanosine tRNA methyltransferase
RA	567710	insC	intergenic (‑119/+6)	SYNPCC7002_A0535 ← / ← SYNPCC7002_A0536	hypothetical protein/hypothetical protein
RA	567790	insA	coding (133/207 nt)	SYNPCC7002_A0536 ←	hypothetical protein
RA	567868	insG	coding (55/207 nt)	SYNPCC7002_A0536 ←	hypothetical protein
RA	567947	insC	intergenic (‑25/+3)	SYNPCC7002_A0536 ← / ← SYNPCC7002_A0537	hypothetical protein/hypothetical protein
RA	568026	insT	coding (128/204 nt)	SYNPCC7002_A0537 ←	hypothetical protein
RA	568171	insA	intergenic (‑18/+222)	SYNPCC7002_A0537 ← / ← SYNPCC7002_A0538	hypothetical protein/conserved hypothetical membrane protein; putative O‑antigen ligase
RA	568251	insC	intergenic (‑98/+142)	SYNPCC7002_A0537 ← / ← SYNPCC7002_A0538	hypothetical protein/conserved hypothetical membrane protein; putative O‑antigen ligase
RA	568328	insT	intergenic (‑175/+65)	SYNPCC7002_A0537 ← / ← SYNPCC7002_A0538	hypothetical protein/conserved hypothetical membrane protein; putative O‑antigen ligase
RA	568407	insG	coding (1336/1350 nt)	SYNPCC7002_A0538 ←	conserved hypothetical membrane protein; putative O‑antigen ligase
RA	660187	Δ1 bp	intergenic (‑200/+337)	SYNPCC7002_A0629 ← / ← ruvC	hypothetical protein/Holliday juction resolvase
RA	668352	C→G	intergenic (‑39/+541)	SYNPCC7002_A0637 ← / ← SYNPCC7002_A0638	iron compound TonB‑dependent receptor, putative/hypothetical protein
RA	719945	T→G	M129L (ATG→CTG)	SYNPCC7002_A0690 ←	probable bicarbonate transporter, ICT family protein
RA	791104	insC	intergenic (‑24/‑459)	phnE ← / → SYNPCC7002_A0760	probable phosphonate ABC transporter/Ycf66‑like protein
RA	805311	(C)5→4	coding (383/414 nt)	SYNPCC7002_A0776 ←	conserved hypothetical protein
RA	1000778	insG	coding (478/1371 nt)	SYNPCC7002_A0972 ←	putative GDSL‑like Lipase/Acylhydrolase domain protein
RA	1000789	insG	coding (467/1371 nt)	SYNPCC7002_A0972 ←	putative GDSL‑like Lipase/Acylhydrolase domain protein
RA	1000803	insG	coding (453/1371 nt)	SYNPCC7002_A0972 ←	putative GDSL‑like Lipase/Acylhydrolase domain protein
RA	1000834	T→G	D141A (GAC→GCC)	SYNPCC7002_A0972 ←	putative GDSL‑like Lipase/Acylhydrolase domain protein
RA	1169054	Δ1 bp	coding (407/441 nt)	SYNPCC7002_A1136 ←	Hypothetical protein
RA	1171648	Δ1 bp	coding (1175/1176 nt)	SYNPCC7002_A1139 ←	hypothetical protein
RA	1217627	G→C	intergenic (‑271/‑212)	ftsH ← / → mscS	cell division protein/mechanosensitive ion channel family protein
RA	1429059	G→A	E89E (GAG→GAA)	SYNPCC7002_A1369 →	conserved hypothetical protein
RA	1434490	insA	intergenic (‑38/+23)	SYNPCC7002_A1373 ← / ← SYNPCC7002_A1374	cheW‑like protein/two‑component system response regulator
MC JC	1437566	22 bp→88 bp	coding (782‑803/1662 nt)	SYNPCC7002_A1376 →	conserved hypothetical protein
RA	1460911	(T)8→7	intergenic (+81/‑450)	gltX → / → SYNPCC7002_A1395	glutamyl‑tRNA synthetase/16S ribosomal RNA
RA	1460999	(T)6→5	intergenic (+169/‑362)	gltX → / → SYNPCC7002_A1395	glutamyl‑tRNA synthetase/16S ribosomal RNA
RA	1461067	Δ1 bp	intergenic (+237/‑294)	gltX → / → SYNPCC7002_A1395	glutamyl‑tRNA synthetase/16S ribosomal RNA
RA	1719586	C→G	A156P (GCC→CCC)	SYNPCC7002_A1639 ←	two‑component hybrid sensor and regulator
RA	1727645	insG	intergenic (‑80/+80)	SYNPCC7002_A1647 ← / ← SYNPCC7002_A1648	conserved hypothetical protein/ABC transporter, ATP‑binding protein
RA	1727650	Δ1 bp	intergenic (‑85/+75)	SYNPCC7002_A1647 ← / ← SYNPCC7002_A1648	conserved hypothetical protein/ABC transporter, ATP‑binding protein
RA	1727678	C→G	intergenic (‑113/+47)	SYNPCC7002_A1647 ← / ← SYNPCC7002_A1648	conserved hypothetical protein/ABC transporter, ATP‑binding protein
RA	1727706	C→G	intergenic (‑141/+19)	SYNPCC7002_A1647 ← / ← SYNPCC7002_A1648	conserved hypothetical protein/ABC transporter, ATP‑binding protein
RA	1727734	(C)5→4	coding (861/870 nt)	SYNPCC7002_A1648 ←	ABC transporter, ATP‑binding protein
RA	1747674	insT	coding (984/1623 nt)	spkA →	Ser/Thr protein kinase SpkA
RA	1798609	insG	intergenic (‑72/‑725)	SYNPCC7002_A1712 ← / → SYNPCC7002_A1713	hypothetical protein/Ribonuclease BN‑like family
RA	1869713	Δ1 bp	coding (131/1707 nt)	nadE →	NH(3)‑dependent NAD(+) synthetase
RA	1869727	Δ1 bp	coding (145/1707 nt)	nadE →	NH(3)‑dependent NAD(+) synthetase
RA	1869733	(C)5→4	coding (151/1707 nt)	nadE →	NH(3)‑dependent NAD(+) synthetase
RA	1869790	G→C	V70L (GTG→CTG)	nadE →	NH(3)‑dependent NAD(+) synthetase
RA	2043512	3 bp→AGC	coding (934‑936/2202 nt)	psaB →	photosystem I protein A2
RA	2052693	A→G	R112G (AGA→GGA)	SYNPCC7002_A1969 →	conserved hypothetical protein
RA	2186259	A→C	S127R (AGC→CGC)	SYNPCC7002_A2108 →	calcium‑translocating P‑type ATPase, PMCA‑type
RA	2401450	C→A	V17V (GTG→GTT)	SYNPCC7002_A2323 ←	conserved hypothetical protein
RA	2537661	insA	intergenic (+522/‑194)	accA → / → folE	acetyl‑CoA carboxylase, carboxyl transferase, alpha subunit/GTP cyclohydrolase I
RA	2546463	G→A	F46F (TTC→TTT)	rfaG ←	glycosyl transferase
RA	2546500	G→A	S34F (TCT→TTT)	rfaG ←	glycosyl transferase
RA	2621868	A→T	V620V (GTA→GTT)	hyuA →	N‑methylhydantoinase A; 5‑oxoprolinase
RA	2636429	insT	coding (458/576 nt)	panD →	aspartate 1‑decarboxylase
RA	2636437	(A)5→6	coding (466/576 nt)	panD →	aspartate 1‑decarboxylase
RA	2657586	T→C	L86P (CTC→CCC)	apt →	adenine phosphoribosyltransferase
RA	2677121	A→G	V400V (GTT→GTC)	frdA ←	succinate dehydrogenase flavoprotein subunit
JC	2690210	(GTTGTTGAATTTGGTGCCGCA)1→2	coding (1040/1803 nt)	SYNPCC7002_A2575 ←	two‑component sensor histidine kinase
MC JC	2697296	Δ11 bp	coding (129‑139/360 nt)	SYNPCC7002_A2579 ←	hypothetical protein
RA	2699290	C→G	A499A (GCC→GCG)	SYNPCC7002_A2580 →	mechanosensitive ion channel family
RA	2785439	Δ1 bp	coding (153/180 nt)	SYNPCC7002_A2650 →	conserved hypothetical membrane protein
RA	2785557	insC	coding (318/327 nt)	SYNPCC7002_A2651 ←	hypothetical protein
RA	2821679	T→C	K103E (AAA→GAA)	SYNPCC7002_A2691 ←	conserved hypothetical protein
RA	2850753	insA	coding (749/777 nt)	SYNPCC7002_A2724 ←	putative modulator of DNA gyrase superfamily
RA	2930323	T→C	T368T (ACT→ACC)	argG →	argininosuccinate synthase
RA	2966547	2 bp→GG	intergenic (‑725/+959)	stpA ← / ← SYNPCC7002_A2843	glucosylglycerol 3‑phosphatase/conserved hypothetical protein
RA	2966550	C→G	intergenic (‑728/+957)	stpA ← / ← SYNPCC7002_A2843	glucosylglycerol 3‑phosphatase/conserved hypothetical protein
MC JC	2966553	Δ6 bp	intergenic (‑731/+949)	stpA ← / ← SYNPCC7002_A2843	glucosylglycerol 3‑phosphatase/conserved hypothetical protein
RA	2966560	Δ1 bp	intergenic (‑738/+947)	stpA ← / ← SYNPCC7002_A2843	glucosylglycerol 3‑phosphatase/conserved hypothetical protein

## Sheet: predicted_mutation
strain	evidence	position	mutation	annotation	gene	description
WT-15
D1-15
D2-15	RA	1312381	G→T	A452D (GCC→GAC)	lysC ←	aspartate kinase
D2-15	RA	3007575	G→A	P19P (CCG→CCA)	SYNPCC7002_A2874 →	conserved hypothetical protein
D3-15	RA	1515	G→A	S31N (AGC→AAC)	SYNPCC7002_A0002 →	periplasmic solute‑binding protein of ABC transporter
D3-15	RA	2636884	Δ1 bp	coding (106/1437 nt)	SYNPCC7002_A2531 →	conserved hypothetical protein
D4-15	RA	1312381	G→T	A452D (GCC→GAC)	lysC ←	aspartate kinase

## Sheet: missing_coverage
strain	seq_id	start	end	size	←reads	reads→	gene	description
WT-15	CP000951	323885	324154	270	61 [48]	[58] 59	[bioB]	[bioB]
WT-15	CP000951	791983	792395	413	59 [58]	[58] 61	SYNPCC7002_A0760	Ycf66‑like protein
WT-15	CP000951	1106791	1107087	297	63 [52]	[58] 63	SYNPCC7002_A1076	conserved hypothetical protein
WT-15	CP000951	1265756	1266062	307	60 [58]	[58] 60	SYNPCC7002_A1221	hypothetical protein
WT-15	CP000951	2944571	2948668	4098	60 [58]	[57] 60	SYNPCC7002_A2819–livF	SYNPCC7002_A2819,SYNPCC7002_A2820,SYNPCC7002_A2821,livF,livF
D1-15	CP000951	1	1450	1450	NA [0]	[52] 55	[dnaA]–[SYNPCC7002_A0002]	[dnaA],[SYNPCC7002_A0002]
D1-15	CP000951	323877	324174	298	53 [50]	[52] 54	[bioB]	[bioB]
D1-15	CP000951	395438	395709	272	54 [48]	[51] 54	[lpxB]–[SYNPCC7002_A0369]	[lpxB],[SYNPCC7002_A0369]
D1-15	CP000951	791928	792376	449	54 [51]	[52] 54	SYNPCC7002_A0760	Ycf66‑like protein
D1-15	CP000951	839040	839464	425	56 [49]	[52] 53	SYNPCC7002_A0812	hypothetical protein
D1-15	CP000951	1106781	1107064	284	53 [51]	[52] 56	SYNPCC7002_A1076	conserved hypothetical protein
D1-15	CP000951	1265775	1266053	279	53 [52]	[51] 53	SYNPCC7002_A1221	hypothetical protein
D1-15	CP000951	1626118	1626422	305	53 [52]	[52] 54	SYNPCC7002_A1540	conserved hypothetical protein
D1-15	CP000951	2944579	2948604	4026	54 [52]	[50] 54	SYNPCC7002_A2819–[livF]	SYNPCC7002_A2819,SYNPCC7002_A2820,SYNPCC7002_A2821,livF,[livF]
D2-15	CP000951	1	1417	1417	NA [0]	[51] 53	[dnaA]	[dnaA]
D2-15	CP000951	395424	395677	254	53 [50]	[51] 52	[lpxB]–[SYNPCC7002_A0369]	[lpxB],[SYNPCC7002_A0369]
D2-15	CP000951	791966	792396	431	52 [50]	[50] 53	SYNPCC7002_A0760	Ycf66‑like protein
D2-15	CP000951	1265818	1266005	188	53 [51]	[46] 53	SYNPCC7002_A1221	hypothetical protein
D2-15	CP000951	1626178	1626460	283	52 [51]	[51] 54	SYNPCC7002_A1540	conserved hypothetical protein
D2-15	CP000951	2944559	2948611	4053	52 [50]	[51] 52	SYNPCC7002_A2819–[livF]	SYNPCC7002_A2819,SYNPCC7002_A2820,SYNPCC7002_A2821,livF,[livF]
D3-15	CP000951	1	1434	1434	NA [0]	[50] 52	[dnaA]–[SYNPCC7002_A0002]	[dnaA],[SYNPCC7002_A0002]
D3-15	CP000951	323856	324099	244	51 [50]	[50] 51	[bioB]	[bioB]
D3-15	CP000951	791961	792355	395	52 [45]	[50] 51	SYNPCC7002_A0760	Ycf66‑like protein
D3-15	CP000951	1265776	1266043	268	52 [49]	[50] 51	SYNPCC7002_A1221	hypothetical protein
D3-15	CP000951	2944568	2948615	4048	51 [50]	[50] 51	SYNPCC7002_A2819–[livF]	SYNPCC7002_A2819,SYNPCC7002_A2820,SYNPCC7002_A2821,livF,[livF]
D4-15	CP000951	1	1424	1424	NA [0]	[60] 62	[dnaA]–[SYNPCC7002_A0002]	[dnaA],[SYNPCC7002_A0002]
D4-15	CP000951	395438	395620	183	64 [60]	[59] 62	[lpxB]–[SYNPCC7002_A0369]	[lpxB],[SYNPCC7002_A0369]
D4-15	CP000951	791966	792385	420	64 [55]	[59] 64	SYNPCC7002_A0760	Ycf66‑like protein
D4-15	CP000951	1626174	1626486	313	62 [59]	[58] 62	SYNPCC7002_A1540	conserved hypothetical protein
D4-15	CP000951	2944569	2948617	4049	61 [60]	[59] 63	SYNPCC7002_A2819–[livF]	SYNPCC7002_A2819,SYNPCC7002_A2820,SYNPCC7002_A2821,livF,[livF]

## Sheet: new_junction
strain	seq_id	position	reads (cov)	reads (cov)	score	skew	freq	annotation	gene	product
WT-15	CP000951	2285054 =	144 (1.140)	130 (1.030)	93/478	0.1	48.9%	coding (1002/1263 nt)	SYNPCC7002_A2196	FtsW/RodA/SpoVE family protein
WT-15	CP000951	2289558	128 (1.020)	130 (1.030)	93/478	0.1	48.9%	coding (1231/1455 nt)	SYNPCC7002_A2200	retinal pigment epithelial membrane protein
WT-15	CP000951	2928594 =	85 (0.670)	64 (0.570)	37/424	2.7	39.8%	intergenic (‑242/‑93)	SYNPCC7002_A2804/SYNPCC7002_A2805	general secretion pathway protein/conserved hypothetical protein (DUF559)
WT-15	CP000951	2930453 =	119 (1.070)	64 (0.570)	37/424	2.7	39.8%	intergenic (+34/‑170)	argG/rnz	argininosuccinate synthase/tRNA 3' endonuclease RNase Z
D1-15	CP000951	2285054 =	120 (1.010)	130 (1.100)	81/482	0.2	52.9%	coding (1002/1263 nt)	SYNPCC7002_A2196	FtsW/RodA/SpoVE family protein
D1-15	CP000951	2289558	112 (0.950)	130 (1.100)	81/482	0.2	52.9%	coding (1231/1455 nt)	SYNPCC7002_A2200	retinal pigment epithelial membrane protein
D2-15	CP000951	2285054 =	169 (1.430)	264 (2.240)	145/494	0	65.1%	coding (1002/1263 nt)	SYNPCC7002_A2196	FtsW/RodA/SpoVE family protein
D2-15	CP000951	2289558	115 (0.970)	264 (2.240)	145/494	0	65.1%	coding (1231/1455 nt)	SYNPCC7002_A2200	retinal pigment epithelial membrane protein
D2-15	CP000951	2928594 =	89 (0.750)	58 (0.550)	37/440	2.3	34.5%	intergenic (‑242/‑93)	SYNPCC7002_A2804/SYNPCC7002_A2805	general secretion pathway protein/conserved hypothetical protein (DUF559)
D2-15	CP000951	2930453 =	141 (1.340)	58 (0.550)	37/440	2.3	34.5%	intergenic (+34/‑170)	argG/rnz	argininosuccinate synthase/tRNA 3' endonuclease RNase Z
D3-15	CP000951	566627	106 (0.920)	61 (0.570)	37/458	2.5	44.5%	coding (573/1233 nt)	SYNPCC7002_A0534	transporter, major facilitator superfamily
D3-15	CP000951	566914	53 (0.490)	61 (0.570)	37/458	2.5	44.5%	coding (286/1233 nt)	SYNPCC7002_A0534	transporter, major facilitator superfamily
D3-15	CP000951	590166 =	120 (1.040)	80 (0.740)	39/458	2.3	40.2%	coding (2095/2637 nt)	SYNPCC7002_A0563	Voltage gated chloride channel
D3-15	CP000951	590483 =	126 (1.170)	80 (0.740)	39/458	2.3	40.2%	coding (1778/2637 nt)	SYNPCC7002_A0563	Voltage gated chloride channel
D3-15	CP000951	1713035	123 (1.070)	98 (0.900)	35/462	2.8	47.6%	coding (256/1173 nt)	SYNPCC7002_A1634	S‑layer like protein
D3-15	CP000951	1713212	100 (0.920)	98 (0.900)	35/462	2.8	47.6%	coding (433/1173 nt)	SYNPCC7002_A1634	S‑layer like protein
D3-15	CP000951	2285054 =	112 (0.970)	125 (1.090)	78/488	0.2	55.2%	coding (1002/1263 nt)	SYNPCC7002_A2196	FtsW/RodA/SpoVE family protein
D3-15	CP000951	2289558	91 (0.790)	125 (1.090)	78/488	0.2	55.2%	coding (1231/1455 nt)	SYNPCC7002_A2200	retinal pigment epithelial membrane protein
D3-15	CP000951	2861415	133 (1.160)	97 (0.860)	45/482	1.9	41.0%	coding (108/1932 nt)	SYNPCC7002_A2736	prolyl oligopeptidase family
D3-15	CP000951	2861712	148 (1.310)	97 (0.860)	45/482	1.9	41.0%	coding (405/1932 nt)	SYNPCC7002_A2736	prolyl oligopeptidase family
D3-15	CP000951	2928594 =	78 (0.680)	105 (1.030)	44/434	1.5	55.0%	intergenic (‑242/‑93)	SYNPCC7002_A2804/SYNPCC7002_A2805	general secretion pathway protein/conserved hypothetical protein (DUF559)
D3-15	CP000951	2930453 =	103 (1.010)	105 (1.030)	44/434	1.5	55.0%	intergenic (+34/‑170)	argG/rnz	argininosuccinate synthase/tRNA 3' endonuclease RNase Z
D4-15	CP000951	2285054 =	144 (1.080)	139 (1.050)	87/468	0.2	50.1%	coding (1002/1263 nt)	SYNPCC7002_A2196	FtsW/RodA/SpoVE family protein
D4-15	CP000951	2289558	133 (1.000)	139 (1.050)	87/468	0.2	50.1%	coding (1231/1455 nt)	SYNPCC7002_A2200	retinal pigment epithelial membrane protein
D4-15	CP000951	2928594 =	129 (0.970)	79 (0.670)	44/414	2	39.2%	intergenic (‑242/‑93)	SYNPCC7002_A2804/SYNPCC7002_A2805	general secretion pathway protein/conserved hypothetical protein (DUF559)
D4-15	CP000951	2930453 =	131 (1.120)	79 (0.670)	44/414	2	39.2%	intergenic (+34/‑170)	argG/rnz	argininosuccinate synthase/tRNA 3' endonuclease RNase Z

## Sheet: summary_read
strain	read_file	reads	bases	passed_filters	average	longest	mapped
WT-15	WT-15_S1_L001_R1_001	1078145	258732836	100.0%	240.0 bases	301 bases	75.9%
WT-15	WT-15_S1_L001_R2_001	1078073	260415426	99.9%	241.6 bases	301 bases	73.8%
WT-15	total	2156218	519148262	99.9%	240.8 bases	301 bases	74.9%
D1-15	D1-15_S3_L001_R1_001	990481	240419882	100.0%	242.7 bases	301 bases	76.1%
D1-15	D1-15_S3_L001_R2_001	990416	241427160	100.0%	243.8 bases	301 bases	74.7%
D1-15	total	1980897	481847042	100.0%	243.2 bases	301 bases	75.4%
D2-15	D2-15_S5_L001_R1_001	969301	240637286	100.0%	248.3 bases	301 bases	76.3%
D2-15	D2-15_S5_L001_R2_001	969249	242196151	100.0%	249.9 bases	301 bases	74.0%
D2-15	total	1938550	482833437	100.0%	249.1 bases	301 bases	75.2%
D3-15	D3-15_S7_L001_R1_001	993435	243500513	100.0%	245.1 bases	301 bases	73.4%
D3-15	D3-15_S7_L001_R2_001	993384	244640446	100.0%	246.3 bases	301 bases	71.9%
D3-15	total	1986819	488140959	100.0%	245.7 bases	301 bases	72.6%
D4-15	D4-15_S9_L001_R1_001	1163143	273790085	99.9%	235.4 bases	301 bases	75.4%
D4-15	D4-15_S9_L001_R2_001	1163093	275252207	99.9%	236.7 bases	301 bases	73.8%
D4-15	total	2326236	549042292	99.9%	236.0 bases	301 bases	74.6%

## Sheet: summary_refseq
strain	seq_id	length	fit_mean	fit_dispersion	mapped_reads	description
WT-15	CP000951	3008047	129	3.6	100.0%	Synechococcus sp. PCC 7002, complete genome.
WT-15	total	3008047			100.0%
D1-15	CP000951	3008047	121.1	3.7	100.0%	Synechococcus sp. PCC 7002, complete genome.
D1-15	total	3008047			100.0%
D2-15	CP000951	3008047	121.1	3.8	100.0%	Synechococcus sp. PCC 7002, complete genome.
D2-15	total	3008047			100.0%
D3-15	CP000951	3008047	117.4	3.6	100.0%	Synechococcus sp. PCC 7002, complete genome.
D3-15	total	3008047			100.0%
D4-15	CP000951	3008047	135.8	3.9	100.0%	Synechococcus sp. PCC 7002, complete genome.
D4-15	total	3008047			100.0%
